# Supplementary material for: Factors associated with the research efficiency of clinical specialties in a research-oriented hospital in China
Source: PLoS One. 2021 Apr 28;16(4):e0250577. doi: 10.1371/journal.pone.0250577 (PMC8081225; doi:10.1371/journal.pone.0250577)
Supplement: S1 Data — (XLSX) [file pone.0250577.s001.xlsx]

## Sheet: 2013
Class I	Class II	Class III	No.1	No.2	No.3	No.4	No.5	No.6	No.7	No.8	No.9	No.10	No.11	No.12	No.13	No.14	No.15	No.16	No.17	No.18	No.19	No.20	No.21	No.22	No.23	No.24	No.25	No.26	No.27	No.28	No.29	No.30	No.31	No.32	No.33	No.34	No.35	No.36	No.37	No.38	No.39	No.40	No.41	No.42	No.43	No.44
Humman resource	Research team	No. of research workers	35	27	13	18	55	18	17	24	33	47	23	37	22	18	11	23	7	55	18	28	31	32	37	35	23	71	24	27	32	16	30	27	18	14	8	35	33	37	13	28	20	22	28	23
		Professor (%)	15	10	10	13	17	7	11	8	19	22	12	17	6	8	1	5	1	24	6	13	15	9	19	20	13	17	6	16	19	9	17	15	8	8	2	9	18	13	6	13	9	13	9	8
		Graduated students (No.)	28	14	12	24	51	19	36	33	19	78	15	61	13	8	0	14	0	99	12	51	44	26	55	56	34	36	10	33	53	16	48	49	23	19	4	36	37	1	28	34	37	42	23	0
		Posst-doc (No.)	7			3	7					5		2				1		3	1	2	2		7	2				3	1		2									2	1	1
		Full-time Scientific Research (No.)	3				4			5	8			3						9			7							3	4		5	2					2			6	2		4
	Talents	Outstanding talents	0.8				0.8			0.8				0.8	1					1										2	0.8		1										0.8
		Outstanding teams					1
		Academic participation	2	0.2	0.4	0.2	1.4	0.4	0.2	0.6	1.2	0.6	1.2	0.8	0.4			0.2	1	1.2		1.2	1.6	0.2	0.6	1.2	0.4	1.2	0.2	1.2	2.2		0.8	2.2	2.2	0.2		0.4	0.2		1.2	1.8				0.4
		Talent introduction
material resource		Laboratory	1				2			1	1		1	1						1			1							1	1		1	1					1			1	1	1	1
		Research center			1	1		1	1	1	1	1		1	1	1		1					1	1	1	1	1			1	1	1	1	1	1	1	1	1	1	1	1	1	1		1	1
		Clinical Trial Qualification			1	1		1	1	1		1	1	1						1			1	1	1		1				1		1	1				1	1			1	1	1	1
		Key discipline		1	1		1		1	1		1		1		1				1										1	1		1			1	1				1		1	1	1
		Key Clinical Specialty	1	1	1	1	1	1	1	1	1	1	1	1	1	1		1	1	1		1	1	1	1	1	1	1	1	1	1		1	1	1	1	1	1	1		1	1	1	1	1	1
Fundings		Longitudinal	75	111	25	53	953	0	165	667	74	3664	118	475	66	20	6	82	0	2483	0	467	186	17	827	221	260	559	9	170	190	34	780	423	319	168	4	146	1402	5	352	304	113	189	261	14
	Research fundings
		Transverse	27	120	10	69	48	175	64	212	22	105	13	173	11		1	48	0	51		128	267	12	131	5	47	64	24	0	40	3	121	354	16	18	62	123	447	0.4	12	173	361	110	235	58
		Hospital fundings	50	12	31	34	45	20	92	65	87	139	41	131	1	32		13		76	1	63	52	45	211	74	38	76	7	156	80	24	53	106	49	34	1	17	13	13	75	50	64	72	67	10
Project		Ministry of Science and Technology				1	1		1	2				1						1						1	3	2			1		1						3			2		1	1
	Project approval	National Natural Science Foundation	2	1		1	6		1	2	1	3	2	5				1		2		4	2		12	2	2	6		3	3		3	5	6	1		2	5		1	3	3	2	3
		Others	3	3	1	5	15		2	1	6	10	3	10	4	1	1	3		9		5	6	3	11	2	8	4	2	2	4	3	15	9	1	7	1	4	4	2	7	9			3	3
Publication	SCI	SCI	8	5	6	10	18	5	45	18	14	33	3	39		2		7		24	3	34	16	17	50	42	18	21	1	29	29	7	13	18	12	14		5	9	1	24	20	22	21	23	2
		Total citation	1110	223	316	486	3502	263	2465	1082	1116	2139	355	2092	239	211	10	447	10	1142	115	1521	1389	358	3549	1499	1070	1195	97	2445	961	278	1517	979	180	1029	38	449	874	110	1058	1564	1700	899	1255	84
		Total IF	20.5	8.9	4.1	14.9	60.8	10.7	92.5	42.8	29.4	78.5	5.1	72.8		2.6		12.5		62.8	4.8	62.1	39.6	29	125.9	64	27.4	45.9	1.8	61.7	65.6	7.8	41.1	47.3	20.6	28.9		6.9	10.9	0	50.3	55.5	50	53.6	50.6	2.5
		Rank >=D	2			2	13		15	2	10	19		3						13		8	1	2	15	5	1	6		7	6		6	6		1					8	6	3	3	13
	H index	H index	17	10	11	12	30	12	23	18	19	25	11	22	10	9	2	13		19	6	21	20	10	29	18	19	20	6	24	17	10	20	16	9	18	5	13	17	6	17	19	23	18	19	6
Achievements		National
	Awards	Provincial							2	15	10	5						5					5	1	5	30							5			20								5
		Patents for inventions												1																												1				1
	Transformation	Transformation	0	0	0	0	1	0	0	0	0	1	0	0	0	0	0	0	0	5	0	0	0	0	0	2	1	1	0	0	1	1	0	0	1	0	0	0	1	0	0	0	0	0	0	0
Reputation	Talents	Outstanding talents
		Medical Association	1.2																			1						1		1	1			1.2
	Fudan rank	Fudan rank	3	0	5	12	2	8	5	9	5	7	0	4	0	5	0	4	0	1	0	5	5	15	7	4	12	0	0	5	10	12	4	13	9	4	5	9	12	0	5	5	8	8	8	0
	Science Influence	Rank of science influence
	International cooperation	Holding Internationa confrences												1	1					1					1
		Paticipating in international confrence	6	2	2	6	23	3	11	9	9	13	6	15	1	1	0	4	1	8	2	22	11	2	26	35	11	22	1	3	13	5	9	22	7	11	3	13	9	3	9	3	8	6	8	4
		International projects				2	5	2	2	6		7		7								2	5		3		1				6		6	4		1		6	3			1	4	7	4

## Sheet: 2014
Class I	Class II	Class III	No.1	No.2	No.3	No.4	No.5	No.6	No.7	No.8	No.9	No.10	No.11	No.12	No.13	No.14	No.15	No.16	No.17	No.18	No.19	No.20	No.21	No.22	No.23	No.24	No.25	No.26	No.27	No.28	No.29	No.30	No.31	No.32	No.33	No.34	No.35	No.36	No.37	No.38	No.39	No.40	No.41	No.42	No.43	No.44
Humman resource	Research team	No. of research workers	43	29	16	20	62	28	17	25	34	64	22	51	25	23	17	26	6	65	20	35	35	25	53	50	47	77	29	38	44	25	28	36	26	19	8	47	43	47	17	37	25	25	33	37
		Professor (%)	17	11	11	13	16	8	10	9	19	25	12	19	5	8	1	4	1	28	6	15	15	9	21	21	17	17	7	17	23	14	15	15	8	7	2	9	20	15	7	15	10	13	13	9
		Graduated students (No.)	24	15	12	24	55	19	45	33	17	79	14	60	14	19	0	18	0	94	10	54	40	32	54	60	35	36	13	36	51	16	46	61	24	26	6	39	31	1	22	38	42	43	25	0
		Posst-doc (No.)	6			3	9		1			6		2				1		3	1	3	1		6	2				3	1		3									2	1	1
		Full-time Scientific Research (No.)	6				5			4	2			2						7			4							3	4		6	2		1			1			2	1	2	1
	Talents	Outstanding talents	0.8				0.8			0.8				0.8	1					1										2	0.8		1										0.8
		Outstanding teams					1
		Academic participation	2	0.2	0.4	0.2	2.4	0.4		0.6	2.2	0.6	1.2	0.8	0.4			0.2	1	1.2		2.2	1.6	1.2	0.6	2.2	0.4	1.2	0.2	1.2	2.2		0.8	2.2	2.2	1.2		1.4	0.2		1.2	1.8				0.4
		Talent introduction					2													1																		2
material resource		Laboratory	1				2			1	1		1	1						1		1	1		1	1	1			2	1		1	1		1		1	1			1	1	1	1	1
		Research center	1		1	1		1	1	1	1	1		1	1	1		1					1	1	1	1	1			1	1	1	1	1	1	1	1	1	1	1	1	1	1		1	1
		Clinical Trial Qualification			1	1		1	1	1		1	1	1						1			1	1	1		1				1		1	1				1	1			1	1	1	1
		Key discipline		1	1		1		1	1		1		1		1				1										1	1		1			1	1				1		1	1	1
		Key Clinical Specialty	1	1	1	1	1	1	1	1	1	1	1	1	1	1		1	1	1		1	1	1	1	1	1	1	1	1	1		1	1	1	1	1	1	1		1	1	1	1	1	1
Fundings		Longitudinal	328	10	98	68	444	99	222	85	844	372	177	1841	122	135	46	47	5	1160	0	249	286	268	620	329	260	214	125	348	93	157	71	319	98	157	23	890	257	123	85	178	211	1356	145	64
	Research fundings
		Transverse	37		11	25	165	153	64	313	120	331	10	132	47	23		16	0	78		56	237	325	97	15	35		4	69	10	8	217	196	29	11	15	405	192	20	12	238	311	565	498	42
		Hospital fundings	28	12	21	13	126	5	82	37	55	103	35	85	11	9	1	38		69	5	112	48	39	189	86	54	58		67	30	26	42	55	29	31	3	16	22	2	74	34	36	62	58	14
Project		Ministry of Science and Technology												4						2		2			1	1	3							1	1				1			2	3	3	1	1
	Project approval	National Natural Science Foundation	4				6	1	2		1	6	3	2	2	1		1		4		3	4	3	8	5	2	6	1	3		2	3	2	1	1	1	3		1		3	3	5	2	2
		Others	9	1	7	5	6	6	6	5	16	10	1	9	3	6	5	5	2	5		12	5	11	8	8	8	1	2	7	7	4	3	11	1	2		7	4	8	5	12	3	1	1	2
Publication	SCI	SCI	9	5	12	5	28	5	48	13	16	40	5	43	5	6		12		33	4	53	24	13	64	39	24	21	4	32	13	6	17	21	11	30	2	5	10	2	25	15	17	15	36	6
		Total citation	1144	233	335	495	3540	287	2586	1149	1187	2322	368	2170	249	239	10	473	11	1187	124	1603	1452	376	3746	1589	1142	1237	105	2534	990	304	1553	1044	190	1098	45	482	893	115	1124	1608	1757	949	1321	94
		Total IF	19	9.2	22.6	6.6	106	12.7	100.7	28.3	53.8	75	15	79.5	14.7	11.5		35.9		85.2	6.4	113.6	60.6	20.9	168	59.5	50	42.8	4.5	64	27.8	21.3	42	43	13	45.7	5	6.9	23.5	4.5	63	26.6	39.7	37.7	84	11.2
		Rank >=D		2		2	25	1	6	3	18	6	5	4	3			9		10		17	5	1	15	2	9	4		7		3	5	4		1					13		1	3	17
	H index	H index	17	10	11	12	30	12	23	18	19	25	11	22	10	9	2	13		19	6	21	20	10	29	18	19	20	6	24	17	10	20	16	9	18	5	13	17	6	17	19	23	18	19	6
Achievements		National
	Awards	Provincial																								21
		Patents for inventions	0	2	1	1	1	0	0	1	0	1	1	0	0	0	0	0	0	11	0	0	0	0	0	1	0	0	0	0	1	0	0	0	1	0	0	0	0	0	0	0	0	0	0	0
	Transformation	Transformation	0	0	0	0	0	0	0	0	0	0	0	1	0	0	0	0	0	0	0	0	0	0	0	0	0	0	0	0	0	0	0	0	0	0	0	0	0	0	0	1	0	0	0	1
Reputation	Talents	Outstanding talents					1
		Medical Association					1				1		1						1			1		1		2				1	1			1		1		1
	Fudan rank	Fudan rank	3	0	5	12	2	7	5	10	5	4	0	4	0	5	0	5	0	1	0	5	5	13	6	3	12	0	0	5	10	14	4	12	8	4	5	8	12	0	5	5	9	9	9	0
	Science Influence	Rank of science influence	0	0	0	10	0	5	0	9	0	10	0	3	0	0	0	0	0	0	17	2	4	12	0	6	9	0	0	0	6		4	6	0	0	7	0	18	0	0	0	6	6	6	0
	International cooperation	Holding Internationa confrences																							1																			1
		Paticipating in international confrence	7	4	1	14	33	16	11	17	12	41	1	16	4	0	0	5	5	20	4	12	16	7	33	24	16	18	6	8	9	6	17	39	14	13	6	14	36	3	5	4	9	8	7	8
		International projects					5	7		4	1		1	6									5	6	15								11	1				10	4				5	12	3

## Sheet: 2015
Class I	Class II	Class III	No.1	No.2	No.3	No.4	No.5	No.6	No.7	No.8	No.9	No.10	No.11	No.12	No.13	No.14	No.15	No.16	No.17	No.18	No.19	No.20	No.21	No.22	No.23	No.24	No.25	No.26	No.27	No.28	No.29	No.30	No.31	No.32	No.33	No.34	No.35	No.36	No.37	No.38	No.39	No.40	No.41	No.42	No.43	No.44
Humman resource	Research team	No. of research workers	39	30	15	22	68	21	19	26	36	71	22	57	34	25	19	25	7	70	20	36	36	27	54	53	37	54	29	41	45	27	36	38	28	22	12	47	45	50	18	40	27	26	38	39
		Professor (%)	19	10	10	15	17	8	11	10	19	25	12	20	5	8	2	5	1	31	6	15	15	10	21	23	14	15	7	17	22	14	16	16	9	7	2	9	18	15	6	17	10	13	16	9
		Graduated students (No.)	21	17	13	22	66	23	41	31	19	77	16	61	11	22	0	18	0	88	9	55	41	34	61	64	38	44	12	34	50	18	44	65	21	29	6	38	32	3	20	41	48	45	28	11
		Posst-doc (No.)	6			3	9		1			6		2				1		3	1	3	1		6	2				3	1		3									2	1	1
		Full-time Scientific Research (No.)	5				10			4	2			2						11			4		2		2			3	4		5	2		1		2	1			2	1	2	3
	Talents	Outstanding talents	0.8				1.5			0.8				1.3	1					1			0.5							2	0.8		1	0.5		0.5							0.8
		Outstanding teams					1
		Academic participation	2	0.2	0.4	0.2	2.4	1.4		0.6	2.2	0.6	1.2	0.8	1.4			0.2	1	1.2		2.2	1.6	1.2	1.6	2.2	0.4	1.2	0.2	1.2	2.2		1.8	2.2	1.2	1.2		1.4	0.2		1.2	1.8				1.4
		Talent introduction		1										1	1								1											1		1
material resource		Laboratory	1	1			2		1	1	2		1	1						1		1	1		1	1	1	1		2	1		1	1		1		1	1			2	1	1	1	1
		Research center	1		1	1		1	1	1	1	1		1	1	1		1					1	1	1	1	1			1	2	1	1	1	1	1	1	1	1	1	1	2	1		1	1
		Clinical Trial Qualification			1	1		1	1	1		1	1	1						1			1	1	1		1				1		1	1				1	1			1	1	1	1
		Key discipline		1	1		1		1	1		1		1		1				1										1	1		1			1	1				1		1	1	1
		Key Clinical Specialty	1	1	1	1	1	1	1	1	1	1	1	1	1	1		1	1	1		1	1	1	1	1	1	1	1	1	1		1	1	1	1	1	1	1		1	1	1	1	1	1
Fundings		Longitudinal	258	422	77	92	455	135	294	233	338	372	100	118	32	30	2	436	40	1160	0	249	286	268	620	329	260	271	20	892	417	114	1112	110	98	223	33	91	360	392	80	537	335	20	136	377
	Research fundings
		Transverse	18	10		25	82	68	45	264	5	245	22	132	47	23		20	30	3780		177	377	233	15	50	142	12	4	5	96	5	148	198	16			95	235	55	3	60	118	67	153	73
		Hospital fundings	97	41	16	12	254	25	198	65	68	230	45	176	29	30	5	35		127	2	167	105	35	321	111	97	137	15	157	71	36	65	114	62	31	76	32	23	12	86	73	64	60	131	9
Project		Ministry of Science and Technology						1	1			1		2						2		2			1	1	3			1			3						1
	Project approval	National Natural Science Foundation	3	3		1	4	1	2	1	2	6	1	3		1		3		4		3	4	3	8	5	2	4		3	5	1	7	1	3	2	1		4			4	6		1
		Others	2	6	2	4	8	4	5	7	17	16	2	10	3	12	3	16	2	5		12	5	11	8	8	8	6	1	10	12	4	11	3	1	4	1	5	5	6	5	13	4	1	5	6
Publication	SCI	SCI	32	6	12	12	35	8	25	26	23	60	11	50	8	6	3	8		29	5	44	29	8	72	38	20	23	6	42	16	12	31	35	22	16	4	15	6	3	20	32	23	16	25	2
		Total citation	1281	242	352	513	3581	322	2670	1194	1242	2444	388	2243	268	254	13	489	13	1222	128	1706	1510	399	3929	1688	1194	1308	110	2601	1026	328	1584	1109	206	1183	51	506	923	123	1186	1640	1806	979	1384	102
		Total IF	67	14.8	22.7	19	148	28	58	59	56	125	29	101	17	19	4.5	16		58	6.4	102	67	13	197	65	50	60	14	83	33	22	80	88	34	31	8	31	8.6	4.9	40	62	58	46	63	3.7
		Rank >=D	1	6		1	39	2	6	4	17	16	4	6	3			3		9		8	7	2	26	8	8	8		3	3	1	3	10	2	1	1	2	1		1	3	4	4	11
	H index	H index	17	10	11	12	30	12	23	18	19	25	11	22	10	9	2	13		19	6	21	20	10	29	18	19	20	6	24	17	10	20	16	9	18	5	13	17	6	17	19	23	18	19	6
Achievements		National
	Awards	Provincial										5						10					25			15																		5
		Patents for inventions	0	0	0	0	0	0	0	0	0	3	0	0	0	0	0	0	0	10	0	0	0	1	0	0	0	0	0	1	0	0	1	0	0	0	0	0	1	0	0	0	0	0	0	0
	Transformation	Transformation	0	0	0	0	0	0	0	0	0	0	0		0	0	0	0	0	1	0	0	0	0	0	0	0	0	0	0	0	0	0	0	0	0	0	0	0	0	0	0	0	0	0	1
Reputation	Talents	Outstanding talents					0.5
		Medical Association						1			1				1										1								1													1
	Fudan rank	Fudan rank	3	5	3	10	2	7	3	11	4	6	3	4	0	3	0	5	0	1	16	3	6	10	7	3	12	3	0	3	8	16	4	12	7	4	3	8	11	0	3	5	8	8	8	0
	Science Influence	Rank of science influence	0	0	3	14	0	9	3	20	0	9	0	3	0	3	0	0	0	0	12	4	3	9	4	6	7	0	0	3	4	20	3	12	4	4	3	10	11	0	3	0	4	4	4	0
	International cooperation	Holding Internationa confrences												1											1			1					1
		Paticipating in international confrence	5	5	0	8	29	12	9	11	10	40	5	23	9	1	0	7	0	15	2	12	19	9	42	27	15	21	2	9	8	3	21	48	20	13	8	18	23	2	3	7	10	6	8	10
		International projects				1	2	1	1	3				4	1							3	1	4	1		5				1		2	2			1		2				1	2	3

## Sheet: 2016
Class I	Class II	Class III	No.1	No.2	No.3	No.4	No.5	No.6	No.7	No.8	No.9	No.10	No.11	No.12	No.13	No.14	No.15	No.16	No.17	No.18	No.19	No.20	No.21	No.22	No.23	No.24	No.25	No.26	No.27	No.28	No.29	No.30	No.31	No.32	No.33	No.34	No.35	No.36	No.37	No.38	No.39	No.40	No.41	No.42	No.43	No.44
Humman resource	Research team	No. of research workers	37	39	16	22	78	20	21	29	39	75	22	62	38	28	20	31	8	76	23	38	36	27	57	57	41	59	25	45	45	25	38	40	30	23	12	52	51	54	20	43	32	27	39	39
		Professor (%)	18	11	10	14	21	6	12	11	19	27	10	24	7	10	3	6	2	32	6	16	16	10	22	25	15	16	7	19	21	13	15	16	10	8	3	12	21	14	6	18	13	14	17	9
		Graduated students (No.)	26	17	15	27	69	25	50	31	20	91	18	66	12	19	0	15	0	80	9	59	41	34	68	67	43	44	13	37	48	20	54	61	24	33	9	44	33	2	21	42	47	48	33	14
		Posst-doc (No.)	3				6	1	2			3		3								3			4	5	1			3	1		3	4		1			1		1			1		1
		Full-time Scientific Research (No.)	5	1			9		1	4	3		1	2		1				11		2	3		2	3	2			3	3		5	2		1		4	2			2	2	2	3
	Talents	Outstanding talents	1.3				2	0.5	0.5	1.3	0.5			1.3	2	0.5				1		0.5	0.5		0.5	1		0.5	0.5	2.5	1.3		1	0.5		0.5		0.5				0.5	1.3		0.5
		Outstanding teams					1
		Academic participation	2	0.2	0.4	0.2	2.4	2.4		1.4	2.2	0.6	1.2	1.8	1.4			0.2	1	1.2		2.2	1.6	1.2	1.6	2.2	0.4	1.2	0.2	1.2	2.2		1.8	2.2	1.2	1.2		1.4	0.2		1.2	1.8				1.4
		Talent introduction	1				1	1	1	1	1				3	1						1			1	2		1	1	1	1							1				1	1		1
material resource		Laboratory	1	1			2	1	1	1	2		1	1		1				1		1	1		1	1	1	1		2	1		1	1		1		1	1			2	1	1	1	1
		Research center	2		1	1		2	1	1	1	1		3	1	1		1					1	1	3	1	1			1	3	1	1	1	1	1	1	1	1	1	1	3	1		1	1
		Clinical Trial Qualification			1	1		1	1	1		1	1	1						1			1	1	1		1				1		1	1				1	1			1	1	1	1
		Key discipline		1	1		1		1	1		1		1		1				1										1	1		1			1	1				1		1	1	1
		Key Clinical Specialty	1	1	1	1	1	1	1	1	1	1	1	1	1	1		1	1	1		1	1	1	1	1	1	1	1	1	1		1	1	1	1	1	1	1		1	1	1	1	1	1
Fundings		Longitudinal	3.5	114	22	68	1691	249	196	150	778	1060	30	1732	220	21	2	219	158	213	30	316	76	78	677	392	656	201	33	152	199	1	1160	110	267	467	33	80	78	38	104	367	345	217	188	14
	Research fundings
		Transverse	133			77	45	113	59	106		183	8	268	22	10		7	30	478		113	176	337	67		77	10	4	5	72	5	75	318	114	15	44	372	123	9		40	472	334	457	119
		Hospital fundings	175	48	45	66	214	63	142	127	76	242	107	243	13	75	2	24		154	18	176	123	35	411	190	64	149	11	298	128	50	81	210	93	105	24	94	16	37	130	111	110	68	93	42
Project		Ministry of Science and Technology					1	2		1	2	3	1	7					1			1			2	3	3			1			5	3	2	1						1	1		1
	Project approval	National Natural Science Foundation		2		1	8	1	3	2	3	6		6				1	1	7		4	1	1	7	2	1	4		2	2		4	1	2	3	1	1	1	2	2	4	3	4	3
		Others	4		3	4	11	6	6	7	16	14	1	9	5	2	3	14		3	4	13	5	4	9	8	10	6	4	7	8	2	6	6	2	6	1	3	1	5	2	6	1	3	4	8
Publication	SCI	SCI	27	10	13	9	27	13	33	21	16	70	8	47	7	15		11		33	5	37	29	13	81	53	25	27	3	37	21	12	12	36	14	44	5	13	13	6	20	19	25	14	23	7
		Total citation	1311	261	376	525	3624	349	1326	2807	1253	2650	407	2300	281	127	13	522	13	1265	135	1795	1585	420	4111	1828	1274	1365	114	2690	1069	350	1637	1176	218	1246	56	525	958	134	1242	1677	1881	1018	1440	111
		Total IF	98	20	22	16	112	56	62	52	41	136	20	117	22	42		22		79	7	92	84	21	200	99	48	67	4	126	53	30	29	76	41	82	12	86	28	19	38	50	75	35	64	18
		Rank >=D	11	5		5	35	11		6	3	26	7	11	2	5		4		15	1	26	4		16	8	2	5		8	6	3	3	6	8	1	2	32	4	4	2	8	4	4	4	1
	H index	H index	17	10	11	12	30	12	23	18	19	25	11	22	10	9	2	13		19	6	21	20	10	29	18	19	20	6	24	17	10	20	16	9	18	5	13	17	6	17	19	23	18	19	6
Achievements		National
	Awards	Provincial										25			1					20			15			11	20						20				5
		Patents for inventions	0	1	0	0	0	0	1	0	0	2	0	1	0	0	0	0	0	4	0	1	0	0	0	5	1	0	0	1	2	0	0	0	1	0	0	0	0	0	0	0	0	0	1	0
	Transformation	Transformation	0	0	0	0	0	0	0	0	0	0	0		0	0	0	0	0	0	0	0	0	0	0	0	0	0	0	0	0	0	0	0	0	0	0	0	0	0	0	0	0	0	0	1
Reputation	Talents	Outstanding talents
		Medical Association						1		1				1
	Fudan rank	Fudan rank	3	3	5	9	2	7	5	11	3	6	4	4	3	5	0	5	0	1	20	3	6	10	6	3	12	4	0	5	8	16	4	9	7	4	5	8	12	0	5	5	8	8	8	4
	Science Influence	Rank of science influence	0	0	3	12	0	7	3	18	0	5	0	2	0	3	0	0	0	0	16	4	6	9	5	8	6	0	0	3	4	19	2	10	4	4	3	9	13	0	3	0	5	5	5	0
	International cooperation	Holding Internationa confrences							1		1	2			1													1						1							1					1
		Paticipating in international confrence	6	5	1	7	35	18	10	10	0	34	3	16	10	3	1	9	1	9	4	19	15	13	51	30	17	19	1	13	16	11	9	50	2	6	2	24	27	4	1	2	9	9	12	15
		International projects					1			6		5											1	1	5		1	5										2

## Sheet: 2017
Class I	Class II	Class III	No.1	No.2	No.3	No.4	No.5	No.6	No.7	No.8	No.9	No.10	No.11	No.12	No.13	No.14	No.15	No.16	No.17	No.18	No.19	No.20	No.21	No.22	No.23	No.24	No.25	No.26	No.27	No.28	No.29	No.30	No.31	No.32	No.33	No.34	No.35	No.36	No.37	No.38	No.39	No.40	No.41	No.42	No.43	No.44
Humman resource	Research team	No. of research workers	38	46	17	22	90	17	25	33	42	82	25	69	39	35	28	38	9	77	26	47	38	30	68	62	44	65	26	52	49	26	39	49	28	22	13	54	56	55	22	49	33	30	42	50
		Professor (%)	19	11	10	14	23	6	14	11	19	31	9	24	6	12	3	8	2	34	6	17	16	11	22	29	16	18	7	21	21	13	16	20	9	9	4	12	21	14	7	19	14	15	19	10
		Graduated students (No.)	36	21	15	30	77	24	57	32	26	97	21	71	11	20	0	15	0	78	11	68	46	35	83	75	48	42	14	42	55	19	54	63	27	34	10	39	36	1	21	47	46	50	39	11
		Posst-doc (No.)	6			1	3	1	2	3		2		8	2	3						3	1		5	6	1	2		5	2		3	3		4		1	2	1	1	3	1		3	2
		Full-time Scientific Research (No.)	6	1			9		2	4	3	1	1	2		1				11		5	4		2	3	3			5	3		7	2		2		4	5			5	2	2	3
	Talents	Outstanding talents	2.3				2.5	1.5	0.5	1.3	1.5			1.8	2	0.5				1		0.5	0.5		1.5	1.5		1	0.5	2.5	1.3		1	0.5		0.5		0.5	0.5			0.5	1.3		0.5
		Outstanding teams					1
		Academic participation	2	0.2	0.4	0.2	2.9	2.4	1	1.4	2.2	0.6	2.2	2.8	1.4			2	1	1.2		2.2	1.6	1.2	1.6	1.4	0.4	1.2	0.2	1.2	2.7		1.8	2.2	1.2	1.2		1.4	0.2		1.2	1.8				2.4
		Talent introduction	1				1	1			2			1											2	1		1											1
material resource		Laboratory	1	1			2	1	1	1	2	1	2	1	1	1		1		1		1	1		1	1	1	1		2	2		1	1		1		1	1			2	1	1	2	1
		Research center	2		1	2		2	1	1	1	1		3	1	1		1					2	1	4	1	1			1	3	1	2	1	1	1	1	1	1	1	1	3	1		2	1
		Clinical Trial Qualification		1	1	1	1	1	1	1	1	1	1	1	1	1				1	1	1	1	1	1	1	1		1	1	1		1	1		1	1	1	1			1	1	1	1
		Key discipline		1	1		1		1	1		1		1		1				1										1	1		1			1	1				1		1	1	1
		Key Clinical Specialty	1	1	1	1	1	1	1	1	1	1	1	1	1	1		1	1	1		1	1	1	1	1	1	1	1	1	1		1	1	1	1	1	1	1		1	1	1	1	1	1
Fundings		Longitudinal	297	303	8.5	251	1006	127	345	338	122	943	240	1470	167	143	410	401	75	454	116	763	326	170	670	543	265	244	19	288	2676	122	414	653	267	238	76	154	205	39	208	234	275	61	188	60
	Research fundings
		Transverse	135	47		35	30	366	19	140		104	63	200	2	4		39		803	5	41	300	354	28	23	228	75	2	14	54		34	344	36	9	9	360	75	28		134	474	176	468	62
		Hospital fundings	141	45	37	32	488	31	236	137	61	290	103	218	51	163	19	33		189	1	228	164	43	319	190	96	93	17	277	92	45	79	213	54	154	47	53	74	36	98	69	159	70	137	90
Project		Ministry of Science and Technology								1		2	1	7	1		2	1	1			3	1	1	6	2	2	1		1	4		7	5	2	1			3			1				1
	Project approval	National Natural Science Foundation	4	2			6	2	4	4	1	6	2	8	1	2		1		9	1	6	5	1	4	3	4	2		3	5	1	2		2		1	2	1	2	1	4	2		1	1
		Others	7	7	3	9	12	4	5	7	15	21	4	9	6	8	3	15	7	8	4	19	8	5	17	10	10	12	8	8	6	3	10	12	2	2	2	7	5	1	7	5	1	4	4	7
Publication	SCI	SCI	26	9	6	16	53	14	55	35	20	83	19	41	9	31	1	13		43	1	59	26	14	75	82	24	32	3	30	17	10	17	50	13	43	6	15	20	7	21	18	25	13	23	11
		Total citation	1331	263	388	538	3643	365	1408	2885	1290	2739	421	2336	290	131	14	537	13	1276	138	1829	1618	430	4196	1874	1308	1397	116	2731	1094	364	1658	1218	221	1273	60	540	964	139	1268	1698	1917	1035	1471	118
		Total IF	56	16	11	26	217	27	137	98	64	159	50	107	31	78	1	32		123	1	159	60	35	205	194	48	108	6	94	53	31	60	115	23	93	22	39	33	22	45	36	84	32	55	42
		Rank >=D	2	4		1	62	2	5	11	7	24	5	8	3	4		4		17		21	3	11	19	9	3	9		13	3	4	11	8	1	1	6	1	2	1	2	1	4	1	1	6
	H index	H index	17	10	11	12	30	12	23	18	19	25	11	22	10	9	2	13		19	6	21	20	10	29	18	19	20	6	24	17	10	20	16	9	18	5	13	17	6	17	19	23	18	19	6
Achievements		National
	Awards	Provincial					45				10	35											6				30	1																1		1
		Patents for inventions	1	0	0	0	1	0	0	0	0	8	0	0	0	1	1	0	0	2	0	0	0	0	1	0	0	0	0	0	0	0	0	0	0	0	0	0	0	0	0	0	0	0	0	0
	Transformation	Transformation	0	0	0	0	0	0	0	0	0	0	0		0	0	0	1	0	0	0	0	0	0	0	0	1	0	0	0	0	0	0	0	0	0	0	0	0	0	0	0	0	0	0	1
Reputation	Talents	Outstanding talents
		Medical Association					1.5		1				1					1.5													1.5															1
	Fudan rank	Fudan rank	3	4	3	10	2	6	3	10	3	6	4	5	2	3	0	5	0	1	16	3	6	10	5	3	11	4	0	3	8	15	4	10	7	4	3	9	12	0	3	5	8	8	8	4
	Science Influence	Rank of science influence	0	0	3	16	0	5	3	12	0	9	0	2	0	3	0	0	0	0	15	2	5	10	3	8	7	0	0	3	6	18	4	12	5	3	3	7	12	0	3	0	5	5	5	0
	International cooperation	Holding Internationa confrences		1	1				1			2		1	1			1	1			1			1	1							2	2					1		1					1
		Paticipating in international confrence	2	2	2	15	28	9	5	4	13	36	1	3	9	1	0	6	0	10	0	30	4	10	53	31	11	13	3	5	15	3	5	47	15	14	12	26	20	3	1	8	6	11	7	9
		International projects					10					2								1				3				1			5
